# Supplementary material for: Family resemblance in color‐patch size is not affected by stress experience in a cichlid fish
Source: Ecol Evol. 2024 Jul 21;14(7):e70009. doi: 10.1002/ece3.70009 (PMC11260441; doi:10.1002/ece3.70009)
Supplement: Supplementary file 2 — Data S1. [file ECE3-14-e70009-s001.xlsx]

## Sheet: split-brood bar width
Family resemblance in color-patch size is not affected by stress experience in a cichlid fish
Angelika Ziegelbecker, Kristina M. Sefc
animal	brood	treatment	sex	BW[cm]	SL[cm]	RBW	sire	sireBW[cm]	sireSL[cm]	sireRBW	dam	damBW[cm]	damSL[cm]	damRBW		BW	bar width
f1.1	1	N	m	2.47	7.4	0.33	f69	3.79	10.8	0.35	f35	3.14	8.7	0.36		SL	standard length
f1.10	1	N	m	2.01	6.4	0.31	f69	3.79	10.8	0.35	f35	3.14	8.7	0.36		RBW	relative bar width (BW / SL)
f1.11	1	N	f	2.08	6.5	0.32	f69	3.79	10.8	0.35	f35	3.14	8.7	0.36		treatment	N	standard rearing conditions
f1.12	1	N	f	2.14	6.2	0.35	f69	3.79	10.8	0.35	f35	3.14	8.7	0.36			IF	intermittent feeding treatment in split-brood experiment
f1.14	1	N	f	2.14	6.1	0.35	f69	3.79	10.8	0.35	f35	3.14	8.7	0.36			C	control treatment in splilt-brood experiment
f1.15	1	N	f	2.27	5.9	0.38	f69	3.79	10.8	0.35	f35	3.14	8.7	0.36		sex	m	male
f1.2	1	N	m	2.2	6.8	0.32	f69	3.79	10.8	0.35	f35	3.14	8.7	0.36			f	female
f1.3	1	N	m	2.58	6.6	0.39	f69	3.79	10.8	0.35	f35	3.14	8.7	0.36
f1.4	1	N	m	2.09	6.6	0.32	f69	3.79	10.8	0.35	f35	3.14	8.7	0.36
f1.6	1	N	f	1.98	6.2	0.32	f69	3.79	10.8	0.35	f35	3.14	8.7	0.36
f1.7	1	N	f	2.49	6.4	0.39	f69	3.79	10.8	0.35	f35	3.14	8.7	0.36
f1.9	1	N	f	2.24	6.5	0.34	f69	3.79	10.8	0.35	f35	3.14	8.7	0.36
f10.1	10	IF	m	2.47	6.7	0.37	f1	3.62	10.2	0.35	f41	3.34	9.4	0.36
f10.10	10	C	m	2.68	7.3	0.37	f1	3.62	10.2	0.35	f41	3.34	9.4	0.36
f10.2	10	IF	f	2.41	6.2	0.39	f1	3.62	10.2	0.35	f41	3.34	9.4	0.36
f10.3	10	IF	f	2.32	5.7	0.41	f1	3.62	10.2	0.35	f41	3.34	9.4	0.36
f10.4	10	IF	f	2.03	5.7	0.36	f1	3.62	10.2	0.35	f41	3.34	9.4	0.36
f10.5	10	IF	f	2.34	5.8	0.4	f1	3.62	10.2	0.35	f41	3.34	9.4	0.36
f10.6	10	C	f	1.85	5.7	0.32	f1	3.62	10.2	0.35	f41	3.34	9.4	0.36
f10.7	10	C	f	1.92	5.2	0.37	f1	3.62	10.2	0.35	f41	3.34	9.4	0.36
f10.8	10	C	m	2.19	6	0.37	f1	3.62	10.2	0.35	f41	3.34	9.4	0.36
f10.9	10	C	m	2.91	7.5	0.39	f1	3.62	10.2	0.35	f41	3.34	9.4	0.36
f12.1	12	C	f	2.11	5.8	0.36	f32	3.55	10	0.36	f35	3.16	8.8	0.36
f12.2	12	C	m	2.44	6.2	0.39	f32	3.55	10	0.36	f35	3.16	8.8	0.36
f12.3	12	C	m	2.16	6	0.36	f32	3.55	10	0.36	f35	3.16	8.8	0.36
f12.4	12	IF	m	2.5	6.3	0.4	f32	3.55	10	0.36	f35	3.16	8.8	0.36
f12.5	12	IF	m	3.04	7	0.43	f32	3.55	10	0.36	f35	3.16	8.8	0.36
f12.6	12	IF	m	2.99	7.2	0.42	f32	3.55	10	0.36	f35	3.16	8.8	0.36
f13.2	13	C	m	2.8	6.2	0.45	f40	3.22	8.9	0.36	f4	3.63	9.4	0.39
f13.3	13	C	m	2.46	6.2	0.4	f40	3.22	8.9	0.36	f4	3.63	9.4	0.39
f13.4	13	C	m	2.57	6.3	0.41	f40	3.22	8.9	0.36	f4	3.63	9.4	0.39
f13.7	13	IF	m	2.95	6.3	0.47	f40	3.22	8.9	0.36	f4	3.63	9.4	0.39
f13.9	13	IF	f	2.6	5.4	0.48	f40	3.22	8.9	0.36	f4	3.63	9.4	0.39
f14.1	14	C	m	2.54	6.9	0.37	f23	3.24	9.6	0.34	f10	2.78	8.9	0.31
f14.11	14	IF	m	2.52	7	0.36	f23	3.24	9.6	0.34	f10	2.78	8.9	0.31
f14.2	14	C	f	2.14	5.8	0.37	f23	3.24	9.6	0.34	f10	2.78	8.9	0.31
f14.3	14	C	m	2.46	6.6	0.37	f23	3.24	9.6	0.34	f10	2.78	8.9	0.31
f14.4	14	C	m	2.14	6.2	0.35	f23	3.24	9.6	0.34	f10	2.78	8.9	0.31
f14.6	14	C	f	1.85	5.6	0.33	f23	3.24	9.6	0.34	f10	2.78	8.9	0.31
f14.9	14	IF	m	2.5	6.8	0.37	f23	3.24	9.6	0.34	f10	2.78	8.9	0.31
f14.10	14	IF	f	1.94	5.4	0.36	f23	3.24	9.6	0.34	f10	2.78	8.9	0.31
f15.1	15	IF	f	2.22	6.2	0.36	f3	3.75	9.9	0.38	f35	3.16	8.8	0.36
f15.4	15	IF	m	2.66	6.5	0.41	f3	3.75	9.9	0.38	f35	3.16	8.8	0.36
f15.5	15	C	m	2.22	6.4	0.35	f3	3.75	9.9	0.38	f35	3.16	8.8	0.36
f15.6	15	C	m	2.28	6.1	0.37	f3	3.75	9.9	0.38	f35	3.16	8.8	0.36
f16.1	16	IF	m	2.8	6.9	0.41	f2	3.58	10	0.36	f45	3.35	8.7	0.39
f16.3	16	IF	m	2.77	6.6	0.42	f2	3.58	10	0.36	f45	3.35	8.7	0.39
f16.4	16	IF	m	2.43	6.8	0.36	f2	3.58	10	0.36	f45	3.35	8.7	0.39
f16.5	16	IF	f	1.89	4.9	0.39	f2	3.58	10	0.36	f45	3.35	8.7	0.39
f16.6	16	C	f	2.13	6	0.36	f2	3.58	10	0.36	f45	3.35	8.7	0.39
f16.7	16	C	m	2.13	6	0.36	f2	3.58	10	0.36	f45	3.35	8.7	0.39
f17.1	17	C	f	2.1	5.6	0.38	f33	3.12	10.1	0.31	f24	3.72	9.5	0.39
f17.10	17	IF	m	2.43	6.5	0.37	f33	3.12	10.1	0.31	f24	3.72	9.5	0.39
f17.12	17	IF	m	2.51	6.3	0.4	f33	3.12	10.1	0.31	f24	3.72	9.5	0.39
f17.2	17	C	m	2.92	7.6	0.38	f33	3.12	10.1	0.31	f24	3.72	9.5	0.39
f17.3	17	C	m	3.18	7.9	0.4	f33	3.12	10.1	0.31	f24	3.72	9.5	0.39
f17.4	17	C	m	2.98	7.8	0.38	f33	3.12	10.1	0.31	f24	3.72	9.5	0.39
f17.5	17	C	m	3.07	7.7	0.4	f33	3.12	10.1	0.31	f24	3.72	9.5	0.39
f17.7	17	IF	m	2.2	6.2	0.35	f33	3.12	10.1	0.31	f24	3.72	9.5	0.39
f17.8	17	IF	m	2.64	6.4	0.41	f33	3.12	10.1	0.31	f24	3.72	9.5	0.39
f17.9	17	IF	m	2.65	7	0.38	f33	3.12	10.1	0.31	f24	3.72	9.5	0.39
f19.2	19	C	m	2.37	6.2	0.38	f14	3.29	9.8	0.34	f4	3.67	9.4	0.39
f2.1	2	N	m	3.11	7.9	0.39	f2	3.58	10	0.36	f25	3.22	9.3	0.35
f2.2	2	N	m	2.92	7.9	0.37	f2	3.58	10	0.36	f25	3.22	9.3	0.35
f21.10	21	C	m	2.68	6.2	0.43	f30	3.33	10	0.33	f24	4.04	9.7	0.42
f21.11	21	C	f	2.47	5.6	0.44	f30	3.33	10	0.33	f24	4.04	9.7	0.42
f21.12	21	C	m	2.48	6.5	0.38	f30	3.33	10	0.33	f24	4.04	9.7	0.42
f21.13	21	C	m	2.69	6.1	0.44	f30	3.33	10	0.33	f24	4.04	9.7	0.42
f21.15	21	C	m	2.79	6.8	0.41	f30	3.33	10	0.33	f24	4.04	9.7	0.42
f21.2	21	IF	f	2.13	5.7	0.37	f30	3.33	10	0.33	f24	4.04	9.7	0.42
f21.5	21	IF	m	1.85	5.9	0.31	f30	3.33	10	0.33	f24	4.04	9.7	0.42
f21.6	21	IF	m	2.41	6.2	0.39	f30	3.33	10	0.33	f24	4.04	9.7	0.42
f21.8	21	C	m	2.4	6.2	0.39	f30	3.33	10	0.33	f24	4.04	9.7	0.42
f21.9	21	C	m	2.45	6.3	0.39	f30	3.33	10	0.33	f24	4.04	9.7	0.42
f22.1	22	IF	m	2.07	5.5	0.38	f30	3.33	10	0.33	mother22	3.35	9	0.37
f22.2	22	IF	f	2.12	5.5	0.39	f30	3.33	10	0.33	mother22	3.35	9	0.37
f22.3	22	C	f	2.14	5.7	0.38	f30	3.33	10	0.33	mother22	3.35	9	0.37
f23.1	23	C	f	2.05	5.8	0.35	f30	3.33	10	0.33	f35	3.2	8.9	0.36
f23.3	23	IF	m	2.17	5.6	0.39	f30	3.33	10	0.33	f35	3.2	8.9	0.36
f23.4	23	IF	f	2.36	5.8	0.41	f30	3.33	10	0.33	f35	3.2	8.9	0.36
f23.5	23	IF	f	2.22	5.8	0.38	f30	3.33	10	0.33	f35	3.2	8.9	0.36
f26.1	26	N	m	1.75	5.6	0.31	f27	3.44	10.7	0.32	mother26	3.28	10.1	0.32
f26.5	26	N	m	1.57	5.7	0.28	f27	3.44	10.7	0.32	mother26	3.28	10.1	0.32
f26.6	26	N	m	1.7	5.7	0.3	f27	3.44	10.7	0.32	mother26	3.28	10.1	0.32
f26.8	26	N	m	1.58	5.1	0.31	f27	3.44	10.7	0.32	mother26	3.28	10.1	0.32
f27.2	27	N	m	1.83	5.9	0.31	f20	3.07	10.7	0.29	mother27	3.18	9.8	0.32
f27.3	27	N	m	1.74	5.3	0.33	f20	3.07	10.7	0.29	mother27	3.18	9.8	0.32
f27.4	27	N	m	1.89	6.3	0.3	f20	3.07	10.7	0.29	mother27	3.18	9.8	0.32
f3.1	3	N	f	2.69	6.8	0.4	f2	3.58	10	0.36	f24	3.45	9.3	0.37
f3.10	3	N	m	2.7	6.7	0.4	f2	3.58	10	0.36	f24	3.45	9.3	0.37
f3.11	3	N	m	1.99	5.4	0.37	f2	3.58	10	0.36	f24	3.45	9.3	0.37
f3.2	3	N	m	3.09	7.8	0.4	f2	3.58	10	0.36	f24	3.45	9.3	0.37
f3.3	3	N	f	2.62	6.6	0.4	f2	3.58	10	0.36	f24	3.45	9.3	0.37
f3.4	3	N	m	2.56	6.8	0.38	f2	3.58	10	0.36	f24	3.45	9.3	0.37
f3.5	3	N	m	2.16	5.7	0.38	f2	3.58	10	0.36	f24	3.45	9.3	0.37
f3.7	3	N	m	2.08	5.4	0.39	f2	3.58	10	0.36	f24	3.45	9.3	0.37
f3.8	3	N	m	2.61	6.2	0.42	f2	3.58	10	0.36	f24	3.45	9.3	0.37
f3.9	3	N	m	2.51	5.6	0.45	f2	3.58	10	0.36	f24	3.45	9.3	0.37
f4.11	4	N	m	2.79	6.9	0.4	f1	3.47	9.7	0.36	f31	3.94	10	0.39
f4.12	4	N	f	2.4	6.3	0.38	f1	3.47	9.7	0.36	f31	3.94	10	0.39
f4.7	4	N	m	2.27	6.1	0.37	f1	3.47	9.7	0.36	f31	3.94	10	0.39
f4.9	4	N	f	2.38	6.1	0.39	f1	3.47	9.7	0.36	f31	3.94	10	0.39
f7.1	7	N	m	2.42	7	0.35	f33	3.12	10.1	0.31	f34	2.75	9.3	0.3
f7.2	7	N	f	1.88	6.3	0.3	f33	3.12	10.1	0.31	f34	2.75	9.3	0.3
f8.1	8	N	f	1.924	6.4	0.3	f33	3.12	10.1	0.31	f29	2.57	8.7	0.3
f8.2	8	N	f	2.04	5.8	0.35	f33	3.12	10.1	0.31	f29	2.57	8.7	0.3
f8.3	8	N	f	1.95	5.3	0.37	f33	3.12	10.1	0.31	f29	2.57	8.7	0.3
f9.1	9	C	m	3.05	8.2	0.37	f3	3.75	9.9	0.38	f24	3.72	9.5	0.39
f9.2	9	C	f	2.66	6	0.44	f3	3.75	9.9	0.38	f24	3.72	9.5	0.39
f9.3	9	C	m	3.43	7.3	0.47	f3	3.75	9.9	0.38	f24	3.72	9.5	0.39
f9.4	9	IF	f	2.47	5.6	0.44	f3	3.75	9.9	0.38	f24	3.72	9.5	0.39
f9.5	9	IF	m	3.32	7.8	0.43	f3	3.75	9.9	0.38	f24	3.72	9.5	0.39
f9.6	9	IF	m	2.83	7.2	0.39	f3	3.75	9.9	0.38	f24	3.72	9.5	0.39

## Sheet: pedigree
Family resemblance in color-patch size is not affected by stress experience in a cichlid fish
Angelika Ziegelbecker, Kristina M. Sefc
animal	sire	dam
f1	NA	NA
f14	NA	NA
f2	NA	NA
f20	NA	NA
f23	NA	NA
f27	NA	NA
f3	NA	NA
f30	NA	NA
f32	NA	NA
f33	NA	NA
f40	NA	NA
f69	NA	NA
f10	NA	NA
f24	NA	NA
f25	NA	NA
f29	NA	NA
f31	NA	NA
f34	NA	NA
f35	NA	NA
f4	NA	NA
f41	NA	NA
f45	NA	NA
mother22	NA	NA
mother26	NA	NA
mother27	NA	NA
f1.1	f69	f35
f1.10	f69	f35
f1.11	f69	f35
f1.12	f69	f35
f1.14	f69	f35
f1.15	f69	f35
f1.2	f69	f35
f1.3	f69	f35
f1.4	f69	f35
f1.6	f69	f35
f1.7	f69	f35
f1.9	f69	f35
f10.1	f1	f41
f10.10	f1	f41
f10.2	f1	f41
f10.3	f1	f41
f10.4	f1	f41
f10.5	f1	f41
f10.6	f1	f41
f10.7	f1	f41
f10.8	f1	f41
f10.9	f1	f41
f12.1	f32	f35
f12.2	f32	f35
f12.3	f32	f35
f12.4	f32	f35
f12.5	f32	f35
f12.6	f32	f35
f13.2	f40	f4
f13.3	f40	f4
f13.4	f40	f4
f13.7	f40	f4
f13.9	f40	f4
f14.1	f23	f10
f14.10	f23	f10
f14.11	f23	f10
f14.2	f23	f10
f14.3	f23	f10
f14.4	f23	f10
f14.6	f23	f10
f14.9	f23	f10
f15.1	f3	f35
f15.4	f3	f35
f15.5	f3	f35
f15.6	f3	f35
f16.1	f2	f45
f16.3	f2	f45
f16.4	f2	f45
f16.5	f2	f45
f16.6	f2	f45
f16.7	f2	f45
f17.1	f33	f24
f17.10	f33	f24
f17.12	f33	f24
f17.2	f33	f24
f17.3	f33	f24
f17.4	f33	f24
f17.5	f33	f24
f17.7	f33	f24
f17.8	f33	f24
f17.9	f33	f24
f19.2	f14	f4
f2.1	f2	f25
f2.2	f2	f25
f21.10	f30	f24
f21.11	f30	f24
f21.12	f30	f24
f21.13	f30	f24
f21.15	f30	f24
f21.2	f30	f24
f21.5	f30	f24
f21.6	f30	f24
f21.8	f30	f24
f21.9	f30	f24
f22.1	f30	mother22
f22.2	f30	mother22
f22.3	f30	mother22
f23.1	f30	f35
f23.3	f30	f35
f23.4	f30	f35
f23.5	f30	f35
f26.1	f27	mother26
f26.5	f27	mother26
f26.6	f27	mother26
f26.8	f27	mother26
f27.2	f20	mother27
f27.3	f20	mother27
f27.4	f20	mother27
f3.1	f2	f24
f3.10	f2	f24
f3.11	f2	f24
f3.2	f2	f24
f3.3	f2	f24
f3.4	f2	f24
f3.5	f2	f24
f3.7	f2	f24
f3.8	f2	f24
f3.9	f2	f24
f4.11	f1	f31
f4.12	f1	f31
f4.7	f1	f31
f4.9	f1	f31
f7.1	f33	f34
f7.2	f33	f34
f8.1	f33	f29
f8.2	f33	f29
f8.3	f33	f29
f9.1	f3	f24
f9.2	f3	f24
f9.3	f3	f24
f9.4	f3	f24
f9.5	f3	f24
f9.6	f3	f24

## Sheet: age at bar formation
Family resemblance in color-patch size is not affected by stress experience in a cichlid fish
Angelika Ziegelbecker, Kristina M. Sefc
animal	sex	brood	treatment	age at bar formation [days]
f10.1	m	10	IF	481
f10.10	m	10	C	344
f10.2	f	10	IF	595		treatment
f10.3	f	10	IF	595		IF	intermittent feeding treatment in split-brood experiment
f10.4	f	10	IF	595		C	control treatment in splilt-brood experiment
f10.5	f	10	IF	565
f10.6	f	10	C	595		sex
f10.7	f	10	C	595		m	male
f10.8	m	10	C	565		f	female
f10.9	m	10	C	481
f12.1	f	12	C	577
f12.2	m	12	C	482
f12.3	m	12	C	309
f12.4	m	12	IF	430
f12.5	m	12	IF	366
f12.6	m	12	IF	482
f13.2	m	13	C	532
f13.3	m	13	C	281
f13.4	m	13	C	341
f13.7	m	13	IF	562
f13.9	f	13	IF	562
f14.1	m	14	C	425
f14.10	f	14	IF	510
f14.11	m	14	IF	342
f14.2	f	14	C	509
f14.3	m	14	C	425
f14.4	m	14	C	342
f14.6	f	14	C	539
f14.9	m	14	IF	539
f15.1	f	15	IF	519
f15.4	m	15	IF	375
f15.5	m	15	C	426
f15.6	m	15	C	478
f16.1	m	16	IF	374
f16.3	m	16	IF	545
f16.4	m	16	IF	425
f16.5	f	16	IF	518
f16.6	f	16	C	518
f16.7	m	16	C	518
f17.1	f	17	C	568
f17.10	m	17	IF	517
f17.12	m	17	IF	476
f17.2	m	17	C	476
f17.3	m	17	C	251
f17.4	m	17	C	424
f17.5	m	17	C	517
f17.7	m	17	IF	308
f17.8	m	17	IF	517
f17.9	m	17	IF	424
f19.2	m	19	C	456
f21.10	m	21	C	405
f21.11	f	21	C	429
f21.12	m	21	C	380
f21.13	m	21	C	380
f21.15	m	21	C	380
f21.2	m	21	C	794
f21.5	m	21	IF	429
f21.6	m	21	IF	405
f21.8	m	21	C	405
f21.9	m	21	C	429
f22.1	m	22	IF	374
f22.2	f	22	IF	374
f22.3	f	22	C	374
f23.1	f	23	C	519
f23.3	m	23	IF	345
f23.4	f	23	IF	345
f23.5	f	23	IF	378
f24.1	m	24	C	364
f24.2	m	24	C	363
f9.1	m	9	C	340
f9.2	f	9	C	684
f9.3	m	9	C	481
f9.4	f	9	IF	790
f9.5	m	9	IF	513
f9.6	m	9	IF	513

## Sheet: adult stress treatment
Family resemblance in color-patch size is not affected by stress experience in a cichlid fish
Angelika Ziegelbecker, Kristina M. Sefc
ID	sex	SL [cm]	BW_before [cm]	BW_after [cm]	weight_before [g]	weight_after [g]		BW	bar width
S24	f	9.1	3.28	3.12	31.1	29		SL	standard length
S25	f	9.5	3.4	3.43	29.4	27.1
S27	f	8.6	2.76	2.87	23	21.3		sex	m	male
S28	f	9.2	3.21	3.21	26.2	24.5			f	female
S29	f	8.8	2.88	2.76	24.6	22.6
S30	f	8.7	2.87	2.87	22.1	20.6
S32	f	8	2.72	2.7	18	17.1
S34	f	8.8	2.96	2.83	22.5	21.4
S35	f	9.3	2.96	2.98	24.9	23.2
S37	f	9.5	3.24	3.24	27.1	25.1
S38	f	8.3	2.47	2.5	21.1	20.2
S47	f	8.8	2.78	2.78	25	23
S48	f	9	3.13	3	23.6	22.2
S23	f	8.7	2.89	2.91	21.7	20
S21	f	8.6	3.03	2.95	21.3	19.6
S22	f	7.7	2	1.91	17.6	16
S26	f	7.8	2.27	2.27	18.1	16.9
S33	f	9.3	3.01	3.07	28.4	26.6
S39	f	8.5	2.92	2.85	21.6	20.1
S40	f	7.7	2.61	2.68	16.9	15.4
S41	f	9	2.57	2.69	24	22.4
S42	f	7.9	2.42	2.4	19.9	18.2
S43	f	7.9	2.65	2.67	18.4	17.3
S44	f	8.7	2.47	2.38	23.6	22
S46	f	9	3	2.94	25.6	24.1
S49	f	8.2	2.43	2.25	17	15.6
S1	m	10.1	3.31	3.16	31.3	30.4
S2	m	10.3	3.17	3.27	33.2	30.9
S3	m	9.3	2.69	2.73	31.1	29
S4	m	9	2.88	2.97	24.5	22.9
S5	m	9.5	3.55	3.47	28.9	27.4
S6	m	10.3	3.57	3.53	35.4	33
S7	m	8.3	2.76	2.73	20.2	18.7
S8	m	8.4	2.85	2.8	21.5	19.8
S9	m	9	2.39	2.38	24.8	23.5
S10	m	8.5	2.78	2.82	22.5	20.4
S11	m	8.7	3.04	3	24.8	22.9
S12	m	9.1	2.75	2.8	24.5	23.4
S13	m	8.7	3.01	3.05	24.4	23
S14	m	9.5	3.41	3.34	30.3	28.5
S15	m	8.4	2.35	2.54	21.4	19.5
S16	m	9.3	2.87	2.9	26.8	25.9
S17	m	8.1	2.38	2.41	21.2	19.8
S18	m	8.6	2.83	2.9	23	21.9
S19	m	7.4	2.14	2.21	16	14.3
S20	m	8	2.45	2.36	18.8	17.1
S31	m	8.8	2.6	2.67	21.8	20.8
S36	m	8.4	2.61	2.52	20.8	19.5
S45	m	8.5	3.04	2.94	23.1	20.8
